# Supplementary material for: Cardiovascular magnetic resonance feature tracking strain analysis for discrimination between hypertensive heart disease and hypertrophic cardiomyopathy
Source: PLoS One. 2019 Aug 21;14(8):e0221061. doi: 10.1371/journal.pone.0221061 (PMC6703851; doi:10.1371/journal.pone.0221061)
Supplement: S1 Data — (XLS) [file pone.0221061.s005.xls]

## Sheet: PlosONE_all_data
Groups_1HHD_2HCM_3Controls	Age_range_in_years_1_20to30_2_30to40_3_40to50_4_50to60_5_60to70_6_70to80	Gender	Caucasian_1yes_0no	Hypertension_1yes_0no	Antihhypertensive_Rx_1yes_0no	ACE_ARB_1yes_0no	Beta_blocker_1yes_0no	Calcium_Channel_Blocker_1yes_0no	Diuretic_1yes_0no	Diabetes_1yes_0no	Dyspnoe_0none_2NYHA_StageII_3stageIII_4stageIV	GFR	Creatinine_mg_dl	BSAm2	SBP_mmHg	DBP_mmHg	Heart_Rate_bpm	CMR_Anterior_Septal_thickness_mm	CMR_inferolateral_Wall_thickness_mm	CMR_Maximum_wall_thickness_mm	HCM_1asymmetr_2concentric_3apical	CMR_Left_Ventricular_mass_Grams	CMR_Left_Ventricular_End_Diastolic_Volume_mL	CMR_Left_Ventricular_End_Systolic_Volume_mL	CMR_Left_Ventricular_EF_percent	CMR_FT_Global_Longitudinal_Strain_percent	RVEDV_ml	RVESV_ml	RV_EF_percent	T1_Average_ms	Avg_Septal_T1_ms	Average_Apical_T1_ms	LGE_volume_ml_no_entry_equals_not_measured	LGE_percent_no_entry_equals_not_measured
1	1	1	1	1	1	1	0	0	0	0	0	114	0.8	2.32466	143	90	79	8	10	12		172	221	85	62	-16.25	187	76	59	1081	1084.31	1080.2	0	0
1	3	1	1	1	0	0	0	0	0		0	61	1.3	2.25421	141	88	67	11	11	16		220	204	89	56	-10.5	170	73	57	1047	1032.55	1046.36	0	0
1	3	1	0	1	1	0	0	1	0	0	2	107	0.8	1.94248	147	90	70	12	9	12		150	124	42	66	-22.695	117	37	68	1075	1069.33	1076.26	0	0
1	3	1	0	1	1	1	0	0	0	0	0	73	1.3	2.08414	142	94	46	13	11	13		178	187	66	64.7059	-21.05	175	62	65	1086	1095.07	1079.34	0	0
1	3	1	1	1	1	1	1	1	0	0	0	34	2.3	2.22339	146	90	66	14	9	17		199	175	80	75	-17.535				1071	1065.76	1063.82
1	3	1	1	1	0	0	0	0	0	0	2	71	1.1	1.98967	137	87	52	10	12	14		156	163	65	60.1227	-19.665	175	82	53	1022	1046.25	1020.09	0	0
1	4	1	1	1	1	1	0	0	0	0	0	89	0.9	2.27571	135	86	78	12	9	12		100	125	49	61	-16.245	113	50	56	1029	1031.22	1029.47	1.44924	1.5217
1	4	1	1	1	1	1	0	1	0	1	0	79	1	2.29979	134	78	82	9	8	13		102	183	63	65.5738	-18.2	178	47	74	1086	1079.35	1109.84
1	4	1	1	1	1	0	1	0	0	0	0	79	1	2.56658	156	106	58	12	12	12		146	191	69	64	-18.55	211	92	56	1063	1079.51	1057.18
1	4	1	1	1	1	0	1	0	0		2	64	1.2	1.9479	143	100	71	12	12	12		139	168	84	50	-11.16	129	62	52	1086	1056.39	1106.9	0	0
1	4	1	0	1	1	0	0	1	0	0	0	63	1.3	2.20804	140	86	85	12	8	12		140	180	83	63	-19.1				1078	1071.93	1081.8
1	4	1	1	1	1	1	1	1	1	0	0	50	1.6	2.12549	103	57	83	13	9	14		134	128	24	81	-17.955				1065	1058	1066.75
1	4	1	0	1	1	0	0	1	0	0	0	78	1	1.91032	129	83	68	10	7	13		118	175	83	53	-16.67	167	75	55	1053	1052.66	1078.58	0	0
1	4	1	0	1	1	0	0	1	0	0	0	63	1.2	2.4972	131	85	70	12	10	13		163	199	85	57	-15.74	203	89	56	1029	940.8	1014.16	0	0
1	4	1	0	1	1	0	1	0	0	1	0	76	1.2	2.11759	145	90	52	14	9	14		129	179	74	59	-10.955	155	54	65	1037	1018.8	1052.93	0	0
1	4	1	1	1	1	1	0	1	1	0	0	69	1.1	2.11985	151	86	52	13	8	14		112	153	50	67	-13.8	154	51	67	1027	1022.15	1027.21	0	0
1	4	1	1	1	1	1	0	0	0	0	0	100	0.8	2.54591	157	87	71	13	7	14		157	212	86	70	-20.78				1060	1019.3	1046.09
1	4	1	1	1	1	1	1	0	0	1	0	100	0.8	2.09027	142	83	88	13	9	13		122	133	59	55.6391	-16.41	129	54	58	1074	1054	1059.59	0.8253	0.710299
1	4	1	0	1	0	0	0	0	0	0	0	64	1.17	2.05684	178	106	85	11	10	15		172	160	71	56	-9.005	128	51	60	1090	1109.58	1066.65
1	4	0	0	1	1	1	1	1	1	0	2	56	1.2	2.12542	134	77	75	13	12	13		117	112	41	63.3929	-13.79	131	66	50	1082	1082.65	1077.35	0	0
1	4	1	0	1	1	1	1	1	1	1		54	1.6	2.45691	151	88	78	13	11	16		260	227	132	42	-10.255	220	123	44	1137	1164.03	1141.63	0	0
1	4	1	1	1	1	0	1	0	0	0	0	76	1	2.20804	119	72	70	11	12	12		119	168	60	64	-17.475	177	76	57	1091	1082.43	1076.72
1	4	0	0	1	1	1	1	1	0	1	0	63	1	1.91282	146	79	79	10	7	16		102	126	50	60	-17.02				1049	1042.25	1059.75
1	4	1	1	1	1	1	1	0	1	0	2	52	1.4	2.00447	137	80	57	17	12	17		177	204	116	43	-11.35	139	49	65	1096	1087.98	1101.15	1.61234	0.956474
1	5	1	1	1	1	0	1	1	1	0	0	92	0.91	2.32466	135	80	54	13	8	13		118	207	73	65	-20.415	237	106	55	1068	1068	1055
1	5	1	1	1	1	1	0	0	0	0	2	76	1	2.16591	154	94	70	13	9	13		141	180	73	59.4444	-18.26	173	78	55	1088	1073.1	1072.7	0	0
1	5	1	0	1	1	1	1	1	1	1		86	0.9	2.11457	167	105	66	14	12	14		193	136	54	60	-16.35	120	44	63	1091	1081.26	1069.56	0	0
1	5	1	1	1	0	0	0	0	0	0	0	62	1.2	2.33152	148	98	48	13	13	13		107	215	95	55.814	-17.39	235	118	50	1066	1057.84	1079.36
1	5	1	0	1	1	1	1	1	1	0	0	62	1.3	2.08797	143	92	63	17	12	18		181	151	43	72	-17.58				1031	1022.25	1039.25
1	5	1	1	1	1	1	0	1	1	0	0	86	0.9	1.735	114	71	69	12	5	12		89	124	30	76	-20.595	142	43	70	1077	1076.47	1080.24	0.133557	0.157567
1	5	1	1	1	1	1	0	0	0	0	0	97	0.95	2.02168	141	83	46	12	9	13		113	154	63	59	-15.81	119	42	65	1083	1064.26	1117.01	0.438339	0.407306
1	5	0	1	1	1	1	1	0	0	0	2	72	0.8	2.06359	108	70	58	12	6	12		95	112	31	72	-16.045	122	37	70	1079	1076.62	1071.96	0	0
1	5	0	1	1	1	0	1	1	0	0	0	85	0.7	1.5543	133	68	59	14	7	14		80	96	39	59.375	-18.555	87	26	70	1088	1102.84	1079.15
1	5	1	1	1	1	1	1	1	0	0	0	68	1.09	2.29979	133	80	67	13	6	13		72	134	40	70	-19.19	144	63	56	1045	982.968	1089.61
1	5	1	1	1	1	1	0	1	1	0		75	1	2.35564	119	79	73	16	5	18		95.7	123	37	69.9	-18.47
1	5	1	1	1	1	1	0	0	1	1	0	32	2.1	1.93276	156	96	80	12	8	17		101.6	117.4	53.4	54.5	-17.02				1074	1072.23	1066.42
1	5	1	0	1	1	0	0	1	1	0	0	81	1.1	2.60058	130	86	64	9	12	12		228	272	142	51	-12.5	256	123	52	1140	1121.19	1096.78	0	0
1	5	1	1	1	1	1	1	1	0	0	0	67	1.1	2.13225	139	89	72	13	12	13		84	125	36	71.2	-20.61	123	52	58	1074	1071.84	1079.26	0	0
1	5	1	1	1	1	1	0	1	0	1	0	55	1.3	2.16679	133	73	68	13	8	13		104	162	44	73	-19.63	154	48	69	1071	1064.67	1101.82	0	0
1	5	1	1	1	1	1	1	0	0	1	0	67	1.1	2.20188	158	103	74	12	11	12		155	133			-11.16	124			1056	1065.69	1041.59	0	0
1	5	0	0	1	0	0	0	0	0	0	0	87	0.8	2.09957	144	86	65	12	10	12		115	142	54	62	-18.77	162	74	54	1092	1090.82	1086.53	0	0
1	5	1	1	1	0	0	0	0	0	0		134	0.6	1.94954	160	106	56	6	9	12		132	157	63	60	-16.05	157	63	60	1061	1038.23	1090.32	0.410123	0.326234
1	5	1	0	1	1	1	1	1	1	1	0	84	0.9	1.9582	122	79	60	14	12	14		138	96	26	72.9167	-11.515	104	35	66	1043	1035.75	1043.65	6.52661	4.9659
1	5	1	1	1	1	0	1	0	0	0	0	75	1	2.08797	135	75	50	12	7	12		124	170	76	55	-19.225	174	75	57	1069	1066.82	1063.35
1	5	1	1	1	1	1	1	0	1	1	0	50	1.4	2.21057	151	93	59	8	8	14		112	135	41	69.6296	-19.8	145	54	63	1062	1085.88	1007.76	0	0
1	6	0	1	1	1	1	0	0	0	0		60	1.2	1.60365	130	62	94	12	9	12		71	84	24	71	-20.095	70	19	73	1095	1094.17	1110.68
1	6	0	1	1	1	0	1	0	0	0	0	83	0.7	1.40663	139	103	75	13	5	13		57	63	45	76	-17.795	66	19	71	1056	1053.8	1040.52	0	0
1	6	1	1	1	1	0	1	1	0	1	0	55	1.3	2.08476	160	99	68	12	8	12		103	149	50	66.443	-15.16	145	47	68	1095	1110.94	1070	0.141961	0.144718
1	6	0	0	1	1	1	1	1	1	1		74	0.9	2.08721	153	60	68	13	9	13		130	139	33	76.259	-12.15	111	23	79	1089	1106.84	1087.5	0	0
1	6	1	1	1	1	1	0	0	1	0	0	59	1.2	2.09416	144	86	77	13	8	13		85	139	70	50	-13.265	110	54	51	1100	1084.57	1091.73	0	0
1	6	1	1	1	1	1	1	1	0	0	0	59	1.2	2.13225	152	89	65	12	9	12		129	180	61	66	-17.03	217	114	47	1059	1039.37	1072.31
1	6	0	0	1	1	0	1	0	0	0	2	70	0.8	1.52274	119	55	62	17	12	17		135	96	41	57	-13.1	67	21	69	1116	1113.35	1127.37	1.28631	1.00046
1	6	1	1	1	1	0	1	0	0	0	2	59	1.2	1.8365	183	82	60	12	10	12		117	117	41	65	-17.765	110	38	65	1093	1097.43	1080.96	0	0
2	1	1	1	0	0	0	0	0	0	0		117	1	1.73476	97	45	55	19	9	28	1	208	168	60	64.2857	-11.18	124	40	68	1128	1128.07	1117.75	13.4293	6.7792
2	1	1	0	0	0	0	0	0	0	0	0	127	0.9	2.13299	131	78	78	12	8	14	1	167	169	52	69	-18.405	166	55	66.8675	1053	1063.65	1054.09	0	0
2	1	1	1	0	0	0	0	0	0	0	0	92	1	1.93143	123	93	78	11	9	15	3	137	129	39	69.7674	-14.105	129	44	65.8915	1081	1074.81	1089.19	1.19405	0.91515
2	1	1	0	0	0	0	0	0	0	0	0	82	1.3	2.12211	120	74	85	13	9	13	1	158	152	48	68.4	-20.12	171	61	64.3275	1038	1025.25	1032.64	0	0
2	1	1	1	0	0	0	0	0	0	0	0			1.96797	118	72	70	12	7	12	1	142	178	71	60.1124	-16	164	75	54.2683	1061	1071.18	1050.13	2.6032	1.9249
2	1	1	0	1	1	0	1	0	0	0	0	74	1.4	2.04373	127	79	57	8	5	20	1	195	182	78	57.1429	-14.66	159	60	62	1071	1070.96	1089.59	0	0
2	1	1	0	0	0	0	1	0	0	0				1.95152	106	58	78	19	12	19	1	157	162	67	58.642	-12.51	130	53	59.2308	1046	1052.38	1063.93	0.682096	0.456179
2	1	1	0	1	1	0	1	0	1					2.08713	121	85	73	4	8	16	2	95	96	42	56.25	-10.325	105	34	67.619	1099	1123.9	1093.9	1.51466	1.67409
2	1	1	0	0	1	0	1	0	0	0	0			1.82531	148	84	71	13	12	20	2	162	131	41	68.7023	-17.31	157	69	56.051	1021	1012.5	1024.72	0	0
2	1	0	1	0	0	0	0	0	0		0			1.70625	95	47	73	7	8	16	3	61	123	47	61.7886	-19.19	127	46	64	1081	1058.81	1098.3	0.800785	1.3784
2	1	1	1	0	0	0	0	0	0	0		100	0.9	1.80492	139	85	68	20	5	27	3	150	188	80	57.4468	-11.735	125	30	76	1088	1081.7	1074.99	32.6816	22.8771
2	2	1	0	0	0	0	0	0	0	0	0	98	0.9	2.47295			53	15	8	21	1	171	162	43	73.4568	-17.44	134	80	40.2985	1071	1077.26	1060.77	0.722907	0.44389
2	2	1	1	0	1	0	0	1	0	0	2	77	1.1	2.10915	100	54	66	27	12	27	1	296	201	72	64.1791	-14.725	100	27	73	1114	1124.82	1124.44	6.66631	2.36474
2	2	1	1	0	0	0	0	0	0	0	0			1.6554	115	75	54	17	6	28	1	119	146	51	65.0685	-15	140	54	61.4286	1080	1089.24	1077.97	0	0
2	2	1	1	0	0	0	0	0	0	0	0	95	0.9	2.06475	121	66	75	16	20	22	2	201	163	80	56	-12.7	114	37	67.5439	1130	1132.75	1126.51	21.5836	11.275
2	3	0	1	1	1	0	0	1	0	0	0	112	0.7	1.73075	94	43	67	20	7	20	1	110	114	28	75.4386	-16.285	111	23	79	1143	1162.65	1124.19	0	0
2	3	1	1	0	0	0	0	0	0	0	0		0.9	2.10521	125	80	56	17	8	17	1	149	151	59	60.9272	-11.35	177	93	53	1061.39	1065.91	1066.42	1.29956	0.9158
2	3	1	0	1	1	1	1	1	0	0	0	81	1.2	2.02093	148	100	60	19	11	19	1	265	190	80	57.8947	-10.35	150	57	62	1136	1156.4	1121.12	6.14906	2.43642
2	3	1	1	0	0	0	0	0	0	0	0	82	1	2.21486	116	79	68	11	9	15	2	145	158	57	63.9241	-13.15	165	71	57	1104	1099.74	1075.89	0	0
2	3	1	0	0	1	0	1	1	0	0	0	99	1	1.85972	110	62	60	18	7	18	1	126	150	60	60	-15.19	134	46	66	1099	1098.55	1121.7	0.525228	0.43769
2	3	1	1	0	0	0	0	0	0	0	0	66	1.2	1.97198	111	81	65	12	11	12	2	144	149	56	62.4161	-16.5	148	58	61	1070	1082.96	1059.49	0	0
2	3	0	1	0	1	0	0	0	1	0	2	91	0.7	2.06876	121	65	65	15	8	17	1	130	209	60	71.2919	-12.15	205	64	68.7805	1014	1022.67	997.192	0.653441	0.527779
2	3	1	1	0	1	0	1	0	0	0	0	105	0.8	2.03137	144	89	80	16	9	16	1	116	147	62	58	-15.15	151	63	58.2781	1108	1099.24	1105.36	0	0
2	3	1	0	0	0	0	0	0	0	1	0			2.03922	125	80	68	12	11	17	2	150	143	57	60.1399	-12.1	120	49	59.1667	1047	1019.88	1069.97	0	0
2	3	0	1	0	1	0	1	0	0	0	0	108	0.6	1.86316	111	72	70	18	7	18	1	96	109	38	65.1376	-20.785	114	47	58.7719	1107	1105.98	1123.5	0.0645303	0.07058
2	3	0	0	1	1	1	0	1	1	0	3	68	0.9	2.09091	140	82	68	18	9	24	1	181	136	48	64.7059	-9.215	105	34	67.619	1076	1090.32	1079.01	0	0
2	3	1	1	0	0	0	0	0	0	0	0	94	0.8	2.07383	113	47	48	17	16	19	2	187	213	58	72.77	-16.345	150	58	61	1103	1115.27	1096	0.279321	0.156838
2	3	1	0	0	0	0	0	0	0	1	0	90	0.9	1.9626	138	87	78	10	8	13	3	88	119	41	66	-19.225	99	32	67.6768	1080	1090.49	1086.73	0	0
2	3	0	0	0	0	0	0	0	0	0	0	77	0.8	1.80492	121	41	55	12	7	12	1	92	149	56	62.4161	-17.465	124	36	70.9677	1142	1170.7	1118.86
2	3	1	1	0	0	0	0	0	0	0	0	80	1	2.04274	101	69	69	7	9	15	2	136	147	51	65	-17.695	170	83	51.1765	1075	1078.16	1071.67	0	0
2	3	1	0	1	1	1	0	0	0	0	0	109	0.9	2.30201	138	75	73	16	10	16	1	136	143	46	67.8322	-18.395	154	47	69.4805	1093	1117.9	1071.58
2	3	1	1	0	0	0	0	0	0	0	0			2.38564	120	71	62	17	14	17	2	216	182	75	58.7912	-19.43	183	86	53.0055	1093	1092.95	1085.91	0	0
2	3	1	0	1	1	1	1	1	0	1	0	86	1.1	2.60702	118	85	90	12	6	12	1	131	130	50	61.5385	-17.11	140	68	51.4286	1041	1025.73	1052.46	0.175919	0.141004
2	3	1	1	0	0	0	0	0	0	0	0	85	1.11	2.25167	135	81	70	12	9	16	2	155	205	81	60.4878	-15.65	214	84	61	1075	1057.69	1073.08	0	0
2	3	1	0	0	0	0	0	0	0	0	0	103	0.8	1.93515	122	86	67	10	11	24	3	337	162	70	57	-9.85	100	33	67	1147	1128.47	1181.4	5.89509	1.83675
2	3	1	0	0	1	0	1	0	0	0	0	71	1.1	1.98606	137	88	66	11	11	16	2	132	132	37	72	-17.79	101	29	71.2871	1102	1083	1096.68	0	0
2	4	0	0	0	1	0	0	0	1	0	2	158	0.5	1.70903	143	77	77	10	8	15	2	104	148	42	72	-24.87	134	38	71.6418	1138	1138.61	1150.87	0	0
2	4	1	0	0	1	0	1	0	0	1	0	142	0.6	1.73085	134	82	65	19	6	21	1	174	114	35	82	-12.71	103	19	81.5534	1123	1120.98	1129.86	7.44834	4.49469
2	4	1	0	1	1	0	1	1	0	0	0	95	1	2.43104	129	94	66	28	14	34	1	355	208	62	70	-10.48	197	67	65.9898	1075	1104.15	1105.18	11.5229	3.40817
2	4	1	0	0	0	0	0	0	0	0	0	79	1	2.01527	126	86	69	12	8	12	1	108	132	46	65	-12.65	124	39	68.5484	1095	1110.21	1117.78	0	0
2	4	1	1	1	1	0	1	0	0	0	0	89	0.9	1.86412	121	74	55	20	12	23	1	229	145	39	73.1034	-8.97	152	43	71.7105	1098	1129.21	1105.42	4.36147	1.9998
2	4	1	1	1	1	0	1	0	0	1	2		0.89	2.31474	140	84	67	19	11	19	1	176	174	54	69	-18.59	154	42	72.7273	1091	1086.46	1072.72
2	4	1	1	0	0	0	0	0	0	0	0	78	1	1.84431	132	83	51	10	8	14	2	135	149	44	70.47	-21.68	159	60	62.2642	1035	1052.76	999.252	0	0
2	4	1	1	1	1	1	0	0	0	0	0	88	0.9	2.44518	148	96	70	17	8	17	1	142	170	71	62	-17.2	117	48	58.9744	1074	1079.77	1065.91	4.98545	3.68643
2	4	0	1	0	1	0	1	0	0	0	0	66	0.9	1.56342	124	52	44	17	8	18	3	104	112	37	66.9643	-8.45	93	25	73	1130	1139.85	1126.14	0.155227	0.15672
2	4	0	0	1	1	1	1	0	1	1	3	52	1.3	1.77459	131	76	70	15	10	15	1	112	135	55	59	-15.96	120	48	60	1139	1128.46	1158.9	0.754632	0.707468
2	4	1	0	0	0	0	0	0	0	0	0	85	1.1	2.13561	107	75	72	11	8	15	3	83	134	55	58.9552	-13.15	163	85	47.8528	1106	1092.93	1131.14
2	4	1	1	1	1	1	0	0	0	0	0	80	0.98	2.14853	130	80	52	15	10	16	3	190	202	84	58.4158	-14.54	199	89	55	1072	1083.28	1064.4	10.1337	5.60018
2	4	1	1	0	0	0	0	0	0	1	0			2.24284				12	8	13	3	95	165	54	67	-14.58	168	65	61.3095	1107	1065.52	1131.25	0.183884	0.203241
2	4	1	1	1	1	1	0	0	0	1		70	1.1	2.02093	126	82	80	15	14	15	2	180	146	58	60.274	-15.365	106	42	60.3774	1062	1062.41	1064.95
2	4	1	0	1	1	1	0	1	0	0	2	76	1.2	2.25279	149	103	75	15	9	15	1	164	170	42	75	-18.775	164	73	55.4878	1097	1112.62	1089.22	0	0
2	4	1	0	1	1	0	1	0	0	0	0	84	1.1	2.00128	145	91	73	10	9	16	2	76	125	34	72.8	-20.75	107	34	68.2243	1021	1035.45	1025.59	0	0
2	4	1	0	1	1	1	1	0	1	0	0	63	1.2	1.80943	126	71	60	23	8	30	1	213	90	39	57	-7.05	66	25	62.1212	1179	1195.59	1179.58	0.749795	0.369617
2	4	1	0	1	1	1	0	0	0	0	0	69	1.1	1.77818	129	80	76	14	11	18	2	196	128	33	74	-20.465	132	38	71.2121	1098	1102.2	1094.96	0	0
2	4	0	1	1	1	0	0	1	0	0	0	51	1.1	1.82253	117	74	54	10	8	15	2	72	114	46	60	-19.005	102	32	68.6275	1098	1082.86	1123.26	0	0
2	4	1	1	0	1	0	1	0	0	0	2	60	1.24	2.04373	100	53	71	19	12	20	1	168	195	70	64.1026	-11.675	143	68	52	1107	1112.08	1096.3	0	0
2	4	1	1	1	1	1	1	0	0	1	0	63	1.2	1.97719	146	84	68	16	8	21	3	208	124	31	75	-9.85	105	20	80.9524	1129	1126.52	1176.96	10.1167	5.107
2	4	1	1	0	0	0	0	0	0	0		87	0.9	2.27255	120	84	77	13	7	24	3	211	179	71	60	-8.94	147	46	68.7075	1061	1077.23	1062.69	0	0
2	4	1	0	1	1	0	0	1	0	1	0	93	1	2.27992	149	80	62	16	10	20	1	324	215	82	62	-11.135	163	40	75.4601	1150	1165.44	1151.18	11.3083	3.66473
2	4	0	0	0	1	1	1	1	1	0	0	56	1.2	1.71565	94	54	67	19	9	19	1	170	161	79	51	-12.945	85	18	78.8235	1193	1203.91	1114.33	27.9086	17.2377
2	4	1	0	0	0	0	0	0	0	0	0	81	0.95	1.84383	127	95	63	8	9	17	2	117	111	46	58.5586	-8.99	98	39	60	1138	1141.22	1163.68	22.6768	20.351
2	5	1	0	1	1	0	0	1	0	0	0	75	1.2	2.21274				24	8	30	1	277	200	87	56	-13.21	148	36	75.6757	1086	1090.8	1086.22	4.18909	1.58792
2	5	0	1	0	0	0	0	0	0	0	0	85	0.7	1.7916	103	65	66	13	7	19	1	157	141	55	60.9929	-14.105	133	44	66.9173	1023	1009.23	1054.43	1.24982	0.83587
2	5	1	1	1	1	1	1	0	0	0	0	86	0.9	2.16974	109	66	53	11	12	14	2	152	151	34	77	-20.16	166	50	69.8795	1097	1139.63	1094.5	1.52589	1.05407
2	5	1	0	1	1	1	0	0	0	0	2	68	1.3	2.05123	107	72	74	10	8	30	3	167	114	29	74.5614	-11.15	129	46	64	1134	1102.93	1158.23
2	5	1	1	1	1	1	0	0	0	0	0	76	1	1.99997	144	89	60	17	8	17	1	132	131	50	61.8321	-13.3	144	67	53	1089	1127.88	1072.11	0	0
2	5	1	1	1	1	1	0	0	0	0	0	70	1.07	2.1707	109	70	65	10	11	19	3	145	169	61	63.9053	-11.5	163	70	57.0552	1115	1095.2	1162.11	1.914	1.386
2	5	0	1	0	1	0	1	0	0	0	0	85	0.83	1.58352	136	85	78	14	6	19	1	75	95	26	72.6316	-14.18	90	28	69	1136	1140.14	1169.47
2	5	1	0	0	0	0	0	0	0	0	0	119	0.8	2.05793	107	75	51	15	13	19	2	209	186	62	67	-15.31	186	62	66.6667	1123	1124.08	1130.27	0	0
2	5	1	1	1	1	1	0	0	0	0	0	68	1.1	1.98967	136	87	73	14	10	17	1	116	139	71	68	-18.235	126	51	59.5238	1087	1086.6	1071.62	0.664019	0.601052
2	5	1	1	0	0	0	0	0	0	0	0	86	0.9	2.16126	116	75	57	16	6	16	1	156	180	56	69	-15.215	198	85	57.0707	1108	1099.03	1121.45	10.0219	6.7455
2	5	0	1	1	0	0	0	0	0	0	2	73	0.8	1.97477	144	83	93	9	8	15	2	96	103	28	73	-20.25	97	34	64.9485	1112	1106.06	1122.66	1.33957	1.46515
2	5	0	1	1	1	1	0	1	0	1	0	101	0.6	1.66502	124	79	74	16	7	17	1	113	87	27	68.9655	-16.405	90	33	63.3333	1058	1061.28	1049.76	0	0
2	5	1	1	1	1	1	1	0	0		0	61	1.2	1.8365	137	84	66	16	9	16	1	125	166	64	61.4458	-16.85	159	63	60.3774	1087	1095.75	1089.52
2	5	1	0	1	1	1	0	0	1	0	0	91	1	1.79756	135	83	82	7	6	13	3	113	125	39	69	-12.55	109	35	67.8899	1078	1109.61	1085.1	4.79426	4.45485
2	5	1	1	0	0	0	0	0	0	0	0	61	1.2	1.85036	134	95	68	8	6	15	3	79	108	30	72.2222	-17.45	100	26	74	1064	1056.52	1076.28	0	0
2	5	0	1	1	1	1	0	0	0	0	0		0.8	1.84595	140	70	74	15	6	17	1	86	109	27	75.2294	-15.35	82	17	79	1089	1085.01	1085.68	0	0
2	5	1	1	1	1	0	1	1	1	0	0	61	1.2	1.8765	110	62	59	7	7	16	2	101	142	57	60	-20.01	146	69	52.7397	1055	998.965	1058.12	0	0
2	5	0	1	0	1	0	1	0	0	0	0	84	0.7	1.73343	110	73	58	17	8	17	1	94	120	39	68	-18.135	87	19	78.1609	1104	1135.25	1094.01	0	0
2	5	1	1	0	1	0	1	0	0	0	0	68	1.1	2.08713	143	87	61	18	8	18	1	134	145	42	71.0345	-10.45	131	46	64.8855	1081	1074.76	1086.46	0	0
2	5	0	0	1	1	0	0	1	1	0	2	76	0.9	1.92232	122	73	88	16	11	24	1	184	130	46	65	-10.195	121	39	67.7686	1111	1123.82	1120.22	0	0
2	5	0	1	0	0	0	0	0	0	0	0	72	0.8	1.64281	133	80	63	9	9	15	3	136	102	39	62	-5.33	85	34	60	1121	1110.08	1132.7	0.561856	0.433786
2	5	1	1	1	1	0	1	1	0	0	0	51	1.4	2.15778	151	82	75	23	12	23	1	225	105	29	72	-16.96	86	18	79.0698	1135	1128.29	1162.05	2.27987	1.06394
2	5	1	1	1	1	1	0	0	0	0	0	97	0.8	2.17453	139	94	70	13	9	17	1	124	141	50	64.539	-18.565	141	56	60	1093	1120.37	1088.28	6.75802	5.72252
2	5	1	0	1	1	0	1	0	0	1	0		0.8	2.24919	117	67	62	12	8	17	1	192	167	67	59.8802	-10.4	142	56	60.5634	1123	1106.67	1138.18	25.1142	13.7343
2	5	1	1	1	1	1	1	0	0	0	2	51	1.4	2.33347	130	91	59	20	8	20	1	210	154	52	66.2338	-9.29	155	55	65	1121	1141.78	1124.33	0.227428	0.113714
2	5	1	0	1	1	1	1	1	0	1	2	74	1.2	1.8141	139	83	70	9	8	16	2	107	124	47	62	-10.465	109	40	63.3028	1106	1086.6	1124.27	0.987335	0.96888
2	5	1	1	1	0	0	0	0	0	0	0	75	1	2.18587	145	101	55	10	11	14	3	123	118	38	67.7966	-17.055	117	48	58.9744	1097	1082.25	1105.11	0	0
2	5	1	1	1	1	0	1	1	1	0		84	0.9	2.57683	125	73	58	22	13	22	1	241	251	90	64	-12.935	191	52	72.7749	1194	1235.72	1151.1	9.78434	4.26289
2	5	1	1	1	1	1	0	0	0	0	0	81	1.1	2.06956	102	53	68	17	14	17	2	214	154	49	68.1818	-10.78	151	48	68	1095	1091.31	1113.94	0.476499	0.233796
2	5	0	0	0	0	0	0	0	0	0	0	96	0.8	1.48472	127	68	60	9	6	16	1	51	114	37	68	-16.52	109	45	58.7156	1069	1050.89	1075.65
2	5	0	1	1	1	1	1	1	0	0	0	45	1.2	1.75459	158	70	62	12	6	15	1	90	116	28	76	-16.81	108	32	70.3704	1055	1055.44	1056.99	0	0
2	5	0	0	1	1	0	1	0	1	0	0	71	0.8	1.67839	139	60	52	18	5	18	1	93	126	54	57.1429	-11.6	105	37	64.7619	1091	1087.36	1091.71	0.682449	0.770507
2	6	0	1	0	0	0	0	0	0	0	0	55	1	1.49954	139	67	62	9	6	17	1	116	134	59	55.9701	-12.75	95	30	68.4211	1073	1049.3	1084.26	0	0
2	6	0	0	1	1	1	1	0	0	0	0	85	0.8	1.60485	139	87	61	20	10	20	1	121	98	25	74	-12.85	90	25	72.2222	1071	1073.12	1065.74	0	0
2	6	1	1	1	1	0	1	0	0	1	0	54	1.3	2.03373	136	69	53	15	7	17	1	179	159	36	77	-20.205	169	46	72.7811	1095	1086.6	1107.88	1.20215	0.70517
2	6	0	1	0	0	0	0	0	0	0	0	62	0.9	1.7095	117	79	65	22	7	22	1	90	90	34	62.2222	-18.185	75	21	72	1135	1128.62	1143.77	0	0
2	6	1	1	0	0	0	0	0	0	0	0	54	1.3	1.93556	138	76	60	13	8	19	3	180	126	43	66	-14.82	120	46	61.6667	1067	1054.95	1087.28	7.46626	4.35532
2	6	1	1	0	0	0	0	0	0	0	0	65	1.1	1.93936	168	99	72	16	12	16	2	157	142	62	56.338	-16.43	100	31	69	1135	1150.3	1118.46	0.774907	0.51825
2	6	1	1	1	1	0	0	0	0	0	0	59	1.2	2.0757	144	76	62	14	12	17	2	72	182	72	60	-12.115	132	41	68.9394	1093	1083.82	1096.11	5.66024	8.25451
2	6	0	0	1	1	1	0	1	1	1	3	59	1.1	1.96952	115	84	67	22	14	22	1	203	142	39	72.5352	-12.2	116	45	61	1178	1157.69	1175.98	0	0
2	6	0	1	1	0	0	0	0	0	0		90	0.76	2.00488	138	52	80	17	9	17	1	96	151	39	74.1722	-13.05	93	37	60	1135	1130.05	1182.76	0	0
2	6	1	1	1	1	0	1	0	0	0	0	73	1	2.30603	154	90	70	16	10	18	1	159	193	83	56.9948	-8.69	174	82	52.8736	1084.99	1091.28	1105.64	0.564839	0.373007
2	6	0	1	1	1	0	1	0	0	0	0	61	0.9	1.87266	144	40	62	11	9	19	3	120	118	45	61.8644	-18.89	95	30	68.4211	1126	1134.8	1141.26	0.322451	0.282145
2	6	0	1	0	1	0	1	0	0	0	0	70	0.8	1.7565	150	71	62	15	6	15	1	66	106	33	69	-19.9	96	26	72.9167	1114	1108.36	1129.56	0	0
2	6	1	1	1	1	0	0	1	0	0	2	33	2	1.85036	119	79	66	16	9	16	1	68	106	34	67.9245	-18.465	109	42	61.4679	1083	1079.79	1075
2	6	1	1	1	1	1	0	0	1		0	81	1.07	1.85541	134	87	81	23	17	23	1	231	171	89	47.9532	-9.155	156	51	48	1185	1189.58	1178.53	32.8214	14.9188
3	1	1	1	0	0	0	0	0	0	0	0	77	1.2	2.02792	103	54	59	9	7	9		106	186	80	56.9892	-16.1	206	108	48	1085.71	1076.13	1086.3
3	1	0	1	0	0	0	0	0	0	0	0	91	0.76	1.75032	106	65	69	8	8	8		85	121	46	61.9835	-19.45	119	47	61	1029.56	1047.56	1012.61	0	0
3	1	0	1	0	0	0	0	0	0	0	0	125	0.7	1.43642	91	43	75	5	6	6		63	101	38	62.3762	-19.7	97	57	59	1096.45	1087.71	1108.02	0	0
3	1	1	1	0	0	0	0	0	0	0	0	74	1.2	1.90733	124	63	61	10	7	10		136	174	58	66.6667	-18.4	194	75	61.3402	1036.88	1031.73	1055.97	0	0
3	1	0	0	0	0	0	0	0	0	0				1.57586	88	61	54	5	5	5		58	140	59	57.8571	-15.45	145	73	49.6552	1172.39	1099.52	1168.09	0	0
3	2	1	1	1	0	0	0	0	0	0	0	88	1	2.03692	135	82	54	13	13	13		161	213	70	67.5926	-18.75	256	113	55.8594	1043.06	1037.45	1056.86	0	0
3	2	1	1	0	0	0	0	0	0	0	0	87	1	1.7698	129	81	65	9	7	9		75	147	55	62.585	-15.05	124	38	69.3548	1060.65	1052.19	1063.74	0	0
3	2	1	0	0	0	0	0	0	0	0	0			1.46575	108	62	57	6	5	6		81	140	56	60	-17.1	148	62	58	1051.1	1043.61	1059.92	0	0
3	2	0	1	1	0	0	0	0	0	0	0	82	0.8	1.53536	103	77	84	6	7	7		57	107	47	56.0748	-17.1	110	52	52.7273	1111	1069.46	1120.65
3	2	0	1	0	0	0	0	0	0	0	0	112	0.6	1.37359	103	67	67	8	4	8		49	113	48	57.5221	-14.85	115	51	55.6522	1085	1075.18	1078.2
3	2	0	1	0	0	0	0	0	0	0	0			2.12268	126	78	54	10	9	10		114	190	83	56.3158	-15.7	217	110	49.3088	1091.78	1080.72	1095.18
3	2	1	1	0	0	0	0	0	0	0				2.05739	120	77	93	10	7	10		84	159	67	57.8616	-17.65	176	93	47.1591	1060.4	1070.54	1067.78	0	0
3	2	1	1	0	0	0	0	0	0	0	0			1.97778	121	79	71	6	7	7		105	176	69	60.7955	-16.55	168	68	60	1067.8	1065.6	1095.14	0	0
3	2	0	0	0	0	0	0	0	0	0	0	105	0.63	1.68074	111	53	52	5	5	5		77	131	45	65.6489	-16.95	143	57	60	1087.38	1083.47	1101.7	0	0
3	3	0	1		0	0	0	0	0			164	0.5	1.77481	137	92	95	7	8	8		84	120	45	62.5	-20.15	103	33	68	1097.96	1105.42	1103.49	0	0
3	3	0	1	1	1	1	0	0	1	1				2.29694	110	73	85	9	5	9		52	118	49	58.4746	-16.3	137	70	48.9051	1097	1110.55	1133.67
3	3	1	0	1	0	0	0	0	0	0	0	122	0.7	2.35745	146	69	74	6	6	6		116	192	81	57.8125	-14.3	207	95	54	1045.82	1064.94	1050.72	0	0
3	3	0	0	1	1	1	0	0	0	0	0	132	0.5	1.42459	126	77	63	5	5	5		63	98	31	68.3673	-18.65	101	32	68.3168	1108.9	1108.72	1110	0	0
3	3	1	1	1	1	1	1	0	0	0	0	121	0.82	2.29866				7	7	7		97	166	69	58.4337	-14	170	73	57	1121.97	1126.48	1112.71	0	0
3	4	1	0	0	0	0	0	0	0	0	0	71	1.1	1.92762	121	67	64	7	5	7		90	175	77	56	-17	147	62	57.8231	1045.4	1020.19	1054.88	0	0
3	4	1	1	0	0	0	0	0	0	0	0	78	1	1.7698	131	77	53	11	8	11		119	144	45	68.75	-17.85	128	38	70.3125	1089.7	1090.26	1084.29	0	0
3	4	1	1	0	0	0	0	0	0	0				1.99776	114	85	72	10	6	11		75.99	106.88	41.32	61.3398	-15.45				1072	1075.12	1080.69
3	4	0	1	0	0	0	0	0	0	0	0	88	0.7	1.55739	108	71	68	7	7	7		48	93	36	61.2903	-19	85	26	69.4118	1087.39	1071.39	1110.35
3	4	1	1	1	1	0	1	1	0	0	0	78	1	1.92149	132	82	84	10	7	12		118.1	142.4	49.9	64.9579	-16.65				1080	1063.02	1072.57
3	4	1	1	0	0	0	0	0	0	0	0	87	0.7	1.60171	125	77	70	8	5	8		91	107	29	72.8972	-19.25	119	40	66.3866	1091.14	1079.57	1101.02	0	0
3	4	1	1	1	1	0	1	1	0	0		58	1.3	1.92	153	89	70	7	6	7		119	173	60	65	-17.3	165	60	64	1068.9	1069	1069.58	0	0
3	4	0	1	1	1	1	0	0	0	0		88	0.7	2.08797	129	82	87	10	8	10		57.2	117.82	31.41	73.3407	-20.45				1070	1048.11	1054.26	0	0
3	4	0	1	0	0	0	0	0	0	0	0	145	0.53	1.75323	104	65	83	7	5	7		75	129	51	60.4651	-16.05	141	65	54	1146	1133.81	1191.69
3	4	1	1	0	0	0	0	0	0	0	0			2.11759	116	79	56	9	7	9		115.6	179.3	71.6	60.0669	-17.2				1073	1062.48	1058.12
3	4	1	1	0	0	0	0	0	0	0				1.85725	104	71	57	8	6	8		84.16	156.3	83.37	46.6603	-17.3				1097	1078.32	1115.75
3	4	1	1	0	0	0	0	0	0	0				2.13561	124	79	77	7	6	7		107.83	153.35	55.79	63.6192	-15.25				1027	1022.94	1063.1
3	4	1	1	0	0	0	0	0	0	0	0	77	1	2.12858	125	74	56	10	6	10		69	158	64	59.4937	-17.2	160	70	56.25	1056	1060.37	1049.69	0	0
3	4	0	1	1	1	0	0	1	0	0	0	82	0.73	1.86649	135	77	61	6	7	7		85	147	55	62.585	-15.8	123	39	68.2927	1090	1079.69	1118.09	0	0
3	4	1	1	0	0	0	0	0	0	0	0	100	0.8	1.95152	166	66	59	7	7	7		77	155	68	56.129	-15.7	134	56	58.209	1090.11	1088.2	1096	0	0
3	4	0	1	0	0	0	0	0	0	0	0	73	0.8	1.60365	116	71	58	9	4	9		50.74	102.12	36.5	64.2577	-18.85				1024	1024.76	1023.07
3	4	1	1	1	1	1	0	0	1	0				2.19753	121	85	76	11	7	11		91.05	116.46	46.37	60.1838	-13.95				1107	1113.38	1118.21
3	4	1	1	1	1	0	1	1	0	0	0	94	0.99	2.08713	113	71	50	9	7	9		113	189	78	58.7302	-16.3	164	54	67	1086.49	1075.21	1131.87	0	0
3	4	0	1	0	0	0	0	0	0	0		89	0.68	1.61981	111	81	73	7	6	7		77	133	51	61.6541	-17.3	144	70	51.3889	1082	1073.56	1075.01	0	0
3	4	0	1	0	0	0	0	0	0	0	0	64	0.9	1.59883	143	98	81	7	8	8		60	102	46	54.902	-14.45	100	49	51	1127.87	1093.86	1143.72	0	0
3	5	0	1	1	1	0	0	1	0	0	0	57	1	1.94162	132	83	61	6	4	6		66.5	108.9	44.1	59.5041	-19.6				1052	1035.49	1048.23
3	5	0	1	0	0	0	0	0	0	0		73	0.8	1.83127	122	72	71	8	5	8		54.32	111.93	43.23	61.3776	-18.2	108.68	47.1	56.7	1090	1082.7	1083.59
3	5	0	1	0	0	0	0	0	0	0	0	130	0.5	1.53311	133	82	76	5	4	5		68	118	42	64.4068	-20.15	101	34	66.3366	1124	1094.75	1051.27
3	5	0	1	0	0	0	0	0	0	0	0	102	0.6	1.70137	148	60	69	5	7	7		56	130	52	60	-19.65	140	61	56.4286	1080	1096.84	1059.17	0	0
3	5	0	1	0	0	0	0	0	0	0	0	85	0.7	1.64106	144	81	90	11	7	11		107	141	38	73.0496	-16.9	137	47	66	1101	1111.16	1047.71
3	5	0	1	0	0	0	0	0	0	0				1.68276	122	76	74	8	6	8		71	110	39	64.5455	-22.7	106	42	60	1064	1062.71	1079.08
3	5	1	0	0	0	0	0	0	0	0	0	115	0.7	2.1302	107	59	56	9	6	9		109	193	80	58.5492	-15.25	202	92	54.4554	1022	1006.63	1069
3	5	1	1	1	0	0	0	0	0	0				2.06876	111	66	65	11	9	11		111.3	120.9	46.9	61.2076	-14.5				1095	1096.93	1117.87
3	5	0	0	1	1	0	0	0	1	1	0	88	0.8	1.82252	138	83	80	7	8	8		82	102	37	63.7255	-16.1	94	34	63.8298	1107	1124.42	1100.14
3	5	0	1	1	1	1	1	0	1	0		63	0.9	2.26114	131	87	66	7	5	10		93.5	133.2	50.7	61.9	-20.8				1054	1049.73	1050.89
3	5	1	1	1	1	1	0	1	0	0	0	97	0.8	2.44005	134	92	61	11	11	12		164	184	65	64.6739	-14.3	211	90	57	1067.37	1076.88	1067.29	0	0
3	5	0	0	0	0	0	0	0	0	0	0	101	0.6	1.60193	113	73	63	10	7	10		78	108	40	62.963	-18.25	116	47	59.4828	1087	1058.69	1107.2	0	0
3	5	1	1	1	1	0	0	1	0					1.92149	154	86	58	9	6	9		64.73	167.04	73.54	55.9746	-14.6				1055	1046.97	1061.23
3	5	0	0	0	0	0	0	0	0	1	0	124	0.5	1.7198	150	76	94	6	6	6			103	44	57.2816	-18.25	92	36	60.8696	1041.95	1020.33	1071.93	0	0
3	5	1	1	1	1	1	0	0	1	0	0	84	0.9	2.23115	144	80	68	11	8	11		91	134	41	69.403	-17.4	163	73	55.2147	996	936.81	1036.05
3	5	0	1		0	0	0	0	0			100	0.71	1.82051	124	78	68	8	6	8		73	152	56	63.1579	-16.05	122	39	68	1051.81	1015.91	1087.08	0	0
3	5	0	1	1	1	1	1	1	1	0	0	55	1	1.65635	130	72	75	6	6	6		66	94	27	71.2766	-17.1	100	31	69	1056	995.593	1061.87	0	0
3	5	1	1	1	0	0	0	0	0	0	0	84	0.9	1.94692	144	102	71	9	7	9		66.58	164.84	64.02	61.1623	-15.15				1124	1130.77	1090.88
3	5	1	1	0	0	0	0	0	0	0				1.92628	133	75	74	9	6	9		86	157	54	65.6051	-14.65	152	65	57	1060.2	1047.62	1077.59
3	6	0	1	0	0	0	0	0	0	0	0	99	0.6					9	7	9						-19.7				1101	1081.22	1110.18
3	6	0	1	1	1	1	1	0	1	0	0	83	0.7	1.84383	155	85	60	8	7	8		71	110	39	64.5455	-18.1	116	52	55.1724	1057.26	1048.27	1050.85
3	6	0	1	0	0	0	0	0	0	0	0	54	1					7	7	7						-19.8				1102	1112.5	1087.76
3	6	1	1	1	1	1	0	1	1	0	0	89	1	1.97795	114	64	85	9	6	9		86	112	47	58.0357	-17.85	152	68	55	1075.93	1075.46	1113.91	0	0
3	6	1	1	1	1	1	0	0	0	0	0	95	0.8	2.03755	133	83	65	8	9	9		105	138	48	65.2174	-16	166	67	59.6386	1098.27	1094.15	1124.22
3	6	1	1	1	1	1	0	1	0	0	0	89	1	2.15289	116	62	58	6	6			101	191	71	62.8272	-16.3	206	89	57	1115.17	1101.68	1152.7	0	0
